# Supplementary material for: MRGM: an enhanced catalog of mouse gut microbial genomes substantially broadening taxonomic and functional landscapes
Source: Gut Microbes. 2024 Sep 4;16(1):2393791. doi: 10.1080/19490976.2024.2393791 (PMC11376411; doi:10.1080/19490976.2024.2393791)
Supplement: Supplemental Material [file KGMI_A_2393791_SM8502.zip]

Archive with 2 entries (2 files):
- Supplementary Figure 1 (1).docx
- Supplementary_tables_20240811.xlsx
